# Supplementary material for: Enhanced Degradation of Antibiotic by Peroxydisulfate Catalysis with CuO@CNT: Simultaneous 1O2 Oxidation and Electron-Transfer Regime
Source: Molecules. 2022 Oct 19;27(20):7064. doi: 10.3390/molecules27207064 (PMC9609598; doi:10.3390/molecules27207064)
Supplement: Supplementary file 1 [file molecules-27-07064-s001.zip]

Archive with 1 entries (1 files):
- molecules-1929133-supplementary.pdf
